# Supplementary material for: Reduced performance of a PVC-coated Biogents Sentinel prototype in comparison to the original Biogents Sentinel for monitoring the Asian tiger mosquito, Aedes albopictus, in temperate North America
Source: PLoS One. 2017 Mar 20;12(3):e0172963. doi: 10.1371/journal.pone.0172963 (PMC5358733; doi:10.1371/journal.pone.0172963)
Supplement: S1 Biogents trap comparison data — (XLSX) [file pone.0172963.s001.xlsx]

## Sheet: Florida
Date	Experiment	Replicate	Day	Location	Trap Type	type	Bait	Atm total	total species
2014-09-16	II	1	1	1	Blue BGS	1	cartridge BG-lure	10	3
2014-09-17	II	1	2	2	Blue BGS	1	cartridge BG-lure	8	4
2014-09-18	II	1	3	3	Blue BGS	1	cartridge BG-lure	5	3
2014-09-19	III	1	1	3	Blue BGS	2	cartridge BG-lure + dry ice	17	8
2014-09-20	IIII	1	2	1	Blue BGS	2	cartridge BG-lure + dry ice	32	9
2014-09-25	III	1	3	2	Blue BGS	2	cartridge BG-lure + dry ice	20	8
2014-10-11	IV	1	1	2	Blue BGS	3	cartridge BG-lure + dry ice + octenol	49	10
2014-10-15	IV	1	3	1	Blue BGS	3	cartridge BG-lure + dry ice + octenol	133	9
2014-10-19	IV	2	2	3	Blue BGS	3	cartridge BG-lure + dry ice + octenol	2	9
2014-10-20	IV	2	3	1	Blue BGS	3	cartridge BG-lure + dry ice + octenol	33	11
2014-10-21	IV	3	1	2	Blue BGS	3	cartridge BG-lure + dry ice + octenol	10	9
2014-10-22	IV	3	2	3	Blue BGS	3	cartridge BG-lure + dry ice + octenol	1	8
2014-10-23	IV	3	3	1	Blue BGS	3	cartridge BG-lure + dry ice + octenol	5	8
2014-10-18	IV	2	1	2	Blue BGS	3	cartridge BG-lure + dry ice +octenol	33	11
2014-10-12	IV	1	2	3	Blue BGS	3	cartridgee BG-lure + dry ice + octenol	17	10
2014-09-13	I	1	1	2	Blue BGS	4	none	4	2
2014-09-14	I	1	2	3	Blue BGS	4	none	0	2
2014-09-15	I	1	3	1	Blue BGS	4	none	1	3
2014-09-13	I	1	1	3	CDC-LT	9	none	0	5
2014-09-14	I	1	2	1	CDC-LT	9	none	3	7
2014-09-15	I	1	3	2	CDC-LT	9	none	2	7
2014-09-16	II	1	1	2	CDC-LT	9	none	1	6
2014-09-17	II	1	2	3	CDC-LT	9	none	1	6
2014-09-18	II	1	3	1	CDC-LT	9	none	3	5
2014-09-19	III	1	1	1	CDC-LT	9	none	1	8
2014-09-20	III	1	2	2	CDC-LT	9	none	0	7
2014-09-25	III	1	3	3	CDC-LT	9	none	0	5
2014-10-11	IV	1	1	3	CDC-LT	9	none	1	4
2014-10-12	IV	1	2	1	CDC-LT	9	none	0	8
2014-10-15	IV	1	3	2	CDC-LT	9	none	0	2
2014-10-18	IV	2	1	3	CDC-LT	9	none	0	3
2014-10-19	IV	2	2	1	CDC-LT	9	none	0	6
2014-10-20	IV	2	3	2	CDC-LT	9	none	0	3
2014-10-21	IV	3	1	3	CDC-LT	9	none	0	4
2014-10-22	IV	3	2	1	CDC-LT	9	none	0	5
2014-10-23	IV	3	3	2	CDC-LT	9	none	1	7
2014-09-16	II	1	1	3	White original BGS	5	mesh BG-lure	10	3
2014-09-17	II	1	2	1	White original BGS	5	mesh BG-lure	22	5
2014-09-18	II	1	3	2	White original BGS	5	mesh BG-lure	24	4
2014-09-19	III	1	1	2	White original BGS	6	mesh BG-lure + dry ice	93	11
2014-09-20	III	1	2	3	White original BGS	6	mesh BG-lure + dry ice	27	11
2014-09-25	III	1	3	1	White original BGS	6	mesh BG-lure + dry ice	105	11
2014-10-11	IV	1	1	1	White original BGS	8	mesh BG-lure + dry ice + octenol	431	12
2014-10-12	IV	1	2	2	White original BGS	8	mesh BG-lure + dry ice + octenol	100	14
2014-10-15	IV	1	3	3	White original BGS	8	mesh BG-lure + dry ice + octenol	59	10
2014-10-18	IV	2	1	1	White original BGS	8	mesh BG-lure + dry ice + octenol	109	10
2014-10-19	IV	2	2	2	White original BGS	8	mesh BG-lure + dry ice + octenol	50	10
2014-10-20	IV	2	3	3	White original BGS	8	mesh BG-lure + dry ice + octenol	14	12
2014-10-21	IV	3	1	1	White original BGS	8	mesh BG-lure + dry ice + octenol	79	10
2014-10-22	IV	3	2	2	White original BGS	8	mesh BG-lure + dry ice + octenol	21	10
2014-10-23	IV	3	3	3	White original BGS	8	mesh BG-lure + dry ice + octenol	87	11
2014-09-13	I	1	1	1	White original BGS	7	none	1	1
2014-09-14	I	1	2	2	White original BGS	7	none	1	3
2014-09-15	I	1	3	3	White original BGS	7	none	2	2

## Sheet: Louisiana 1
Trap	Location	Week	Date	Number	Species	Sex
A	1	1	2014-07-08	1	Cx err	F
A	1	1	2014-07-08	3	Cx quinq	M
A	1	1	2014-07-08	4	Cx quinq	F
A	1	1	2014-07-08	1	Ae albo	M
A	1	1	2014-07-08	2	Ae albo	F
B	2	1	2014-07-08	1	Ae vex	F
B	2	1	2014-07-08	1	Cx quinq	M
B	2	1	2014-07-08	1	Cx quinq	F
B	2	1	2014-07-08	2	Ae albo	M
B	2	1	2014-07-08	1	Ae albo	F
C	3	1	2014-07-08	1	Cx quinq	F
C	3	1	2014-07-08	3	Ae albo	M
C	3	1	2014-07-08	2	Ae albo	F
D	4	1	2014-07-08	8	Cx quinq	M
D	4	1	2014-07-08	4	Cx quinq	F
D	4	1	2014-07-08	2	Ae albo	F
D	4	1	2014-07-08	1	Tx rut	F
A	4	1	2014-07-09	1	Cx quinq	M
B	1	1	2014-07-09	1	Cx quinq	M
B	1	1	2014-07-09	3	Cx quinq	F
C	2	1	2014-07-09	1	Ae albo	F
D	3	1	2014-07-09	0	NA	NA
A	3	1	2014-07-10	1	Cx quinq	M
A	3	1	2014-07-10	1	Ur sapp	M
A	3	1	2014-07-10	1	Ae albo	F
B	4	1	2014-07-10	3	Cx quinq	M
B	4	1	2014-07-10	7	Cx quinq	F
B	4	1	2014-07-10	1	Cx err	F
B	4	1	2014-07-10	1	Ae albo	F
C	1	1	2014-07-10	0	NA	NA
D	2	1	2014-07-10	1	Cx quinq	M
A	2	1	2014-07-11	1	Ae albo	M
A	2	1	2014-07-11	2	Ae albo	F
A	2	1	2014-07-11	4	Cx quinq	M
B	3	1	2014-07-11	3	Ae albo	M
B	3	1	2014-07-11	1	Ae albo	F
B	3	1	2014-07-11	1	Cx quinq	M
B	3	1	2014-07-11	1	Cx quinq	F
B	3	1	2014-07-11	1	Cx err	F
B	3	1	2014-07-11	1	Ae vex	F
C	4	1	2014-07-11	2	Ae albo	F
C	4	1	2014-07-11	3	Cx quinq	M
C	4	1	2014-07-11	3	Cx quinq	F
D	1	1	2014-07-11	1	Cx quinq	M
D	1	1	2014-07-11	1	Cx quinq	F
A	2	2	2014-07-15	1	Ae albo	F
A	2	2	2014-07-15	4	Cx quinq	M
A	2	2	2014-07-15	2	Cx err	F
B	3	2	2014-07-15	1	Ae albo	F
B	3	2	2014-07-15	1	Cx quinq	M
B	3	2	2014-07-15	2	Cx quinq	F
B	3	2	2014-07-15	6	Cx err	F
C	4	2	2014-07-15	10	Cx quinq	M
C	4	2	2014-07-15	3	Cx quinq	F
C	4	2	2014-07-15	1	Tx rut	F
D	1	2	2014-07-15	3	Cx quinq	M
D	1	2	2014-07-15	2	Cx quinq	F
A	3	2	2014-07-16	1	Cx quinq	M
A	3	2	2014-07-16	2	Cx quinq	F
A	3	2	2014-07-16	2	Cx err	F
B	4	2	2014-07-16	2	Ps col	F
B	4	2	2014-07-16	2	Cx quinq	M
B	4	2	2014-07-16	1	Ae albo	F
B	4	2	2014-07-16	1	Ps how	F
C	1	2	2014-07-16	4	Cx quinq	M
D	2	2	2014-07-16	2	Cx quinq	M
D	2	2	2014-07-16	1	Cx err	F
A	4	2	2014-07-17	3	Cx quinq	F
A	4	2	2014-07-17	1	Ae albo	F
B	1	2	2014-07-17	5	Cx quinq	M
B	1	2	2014-07-17	5	Cx quinq	F
B	1	2	2014-07-17	1	Ae albo	M
B	1	2	2014-07-17	1	Ae albo	F
B	1	2	2014-07-17	3	Cx err	F
C	2	2	2014-07-17	1	Cx err	F
C	2	2	2014-07-17	1	Cx quinq	M
C	2	2	2014-07-17	1	Cx quinq	F
D	3	2	2014-07-17	2	Cx err	F
D	3	2	2014-07-17	2	Cx quinq	M
D	3	2	2014-07-17	1	Ae albo	M
D	3	2	2014-07-17	1	Ae albo	F
A	1	2	2014-07-18	1	Ae albo	F
B	2	2	2014-07-18	4	Cx err	F
B	2	2	2014-07-18	3	Ae albo	F
B	2	2	2014-07-18	2	Cx quinq	F
C	3	2	2014-07-18	0	NA	NA
D	4	2	2014-07-18	1	Ae albo	F
D	4	2	2014-07-18	1	Cx quinq	F
A	3	3	2014-07-22	4	Ae albo	F
A	3	3	2014-07-22	4	Cx err	F
A	3	3	2014-07-22	3	Cx quinq	M
B	4	3	2014-07-22	4	Cx quinq	F
B	4	3	2014-07-22	3	Cx quinq	M
B	4	3	2014-07-22	1	An cru	F
C	1	3	2014-07-22	2	Cx quinq	M
C	1	3	2014-07-22	2	Cx quinq	F
C	1	3	2014-07-22	1	Ae albo	F
D	2	3	2014-07-22	3	Ps ferox	F
D	2	3	2014-07-22	1	Ae albo	M
D	2	3	2014-07-22	1	Ae albo	F
D	2	3	2014-07-22	1	Cx quinq	M
D	2	3	2014-07-22	1	Cx quinq	F
D	2	3	2014-07-22	1	Cx err	F
A	2	3	2014-07-23	2	Cx err	F
A	2	3	2014-07-23	1	Ae tri	F
A	2	3	2014-07-23	1	Ae vex	F
B	3	3	2014-07-23	4	Ae albo	F
B	3	3	2014-07-23	1	Cx err	F
C	4	3	2014-07-23	6	Cx quinq	M
C	4	3	2014-07-23	2	Cx quinq	F
C	4	3	2014-07-23	1	Ae albo	F
D	1	3	2014-07-23	2	Cx quinq	M
D	1	3	2014-07-23	1	Cx quinq	F
A	1	3	2014-07-24	2	Cx quinq	M
A	1	3	2014-07-24	1	Ae albo	F
B	2	3	2014-07-24	8	Ae albo	M
B	2	3	2014-07-24	6	Ae albo	F
B	2	3	2014-07-24	3	Ae atl	F
B	2	3	2014-07-24	1	Cx quinq	M
B	2	3	2014-07-24	1	Cx quinq	F
B	2	3	2014-07-24	1	Ae tri	F
B	2	3	2014-07-24	1	Cx err	F
B	2	3	2014-07-24	1	Ps ferox	F
C	3	3	2014-07-24	2	Cx quinq	M
C	3	3	2014-07-24	1	Ae albo	F
D	4	3	2014-07-24	2	Cx quinq	M
D	4	3	2014-07-24	1	Ps ferox	F
A	4	3	2014-07-25	2	Cx quinq	M
A	4	3	2014-07-25	3	Cx quinq	F
B	1	3	2014-07-25	5	Ae albo	F
B	1	3	2014-07-25	3	Cx quinq	M
B	1	3	2014-07-25	1	Cx quinq	F
B	1	3	2014-07-25	1	Cx err	F
C	2	3	2014-07-25	0	NA	NA
D	1	3	2014-07-25	2	Ae albo	F
D	1	3	2014-07-25	1	Cx quinq	M
A	2	4	2014-07-29	24	Cx quinq	M
A	2	4	2014-07-29	3	Cx quinq	F
A	2	4	2014-07-29	8	Ae albo	M
A	2	4	2014-07-29	9	Ae albo	F
B	3	4	2014-07-29	4	Ae albo	F
B	3	4	2014-07-29	4	Cx quinq	M
B	3	4	2014-07-29	1	Cx quinq	F
B	3	4	2014-07-29	2	Ps ferox	F
B	3	4	2014-07-29	1	Ae atl	F
B	3	4	2014-07-29	1	Cx err	F
C	4	4	2014-07-29	15	Cx quinq	M
C	4	4	2014-07-29	9	Cx quinq	F
C	4	4	2014-07-29	1	Cx err	F
D	1	4	2014-07-29	12	Cx quinq	M
D	1	4	2014-07-29	6	Cx quinq	F
D	1	4	2014-07-29	1	Ps col	F
A	1	4	2014-07-30	9	Cx quinq	M
A	1	4	2014-07-30	3	Cx quinq	F
A	1	4	2014-07-30	5	Ae albo	F
A	1	4	2014-07-30	1	Ps ferox	F
A	1	4	2014-07-30	1	An quad	F
A	1	4	2014-07-30	1	Cx err	F
B	2	4	2014-07-30	17	Ae atl	F
B	2	4	2014-07-30	5	Ae albo	M
B	2	4	2014-07-30	11	Ae albo	F
B	2	4	2014-07-30	9	Cx quinq	M
B	2	4	2014-07-30	1	Cx quinq	F
B	2	4	2014-07-30	1	Ps ferox	M
B	2	4	2014-07-30	4	Ps ferox	F
B	2	4	2014-07-30	1	Cx sal	F
B	2	4	2014-07-30	2	Cx err	F
C	3	4	2014-07-30	4	Cx quinq	M
C	3	4	2014-07-30	2	Ae albo	M
C	3	4	2014-07-30	1	Cx err	F
C	3	4	2014-07-30	1	Ps math	F
D	4	4	2014-07-30	11	Cx quinq	M
D	4	4	2014-07-30	13	Cx quinq	F
D	4	4	2014-07-30	2	Ae albo	M
D	4	4	2014-07-30	1	Ae albo	F
A	4	4	2014-07-31	5	Cx quinq	M
A	4	4	2014-07-31	3	Cx quinq	F
A	4	4	2014-07-31	1	An quad	M
A	4	4	2014-07-31	1	Ae albo	F
B	1	4	2014-07-31	14	Cx quinq	M
B	1	4	2014-07-31	25	Cx quinq	F
B	1	4	2014-07-31	2	Ae albo	M
B	1	4	2014-07-31	2	Ae albo	F
B	1	4	2014-07-31	2	Cx err	F
B	1	4	2014-07-31	1	Ps col	F
B	1	4	2014-07-31	1	Ps ferox	F
C	2	4	2014-07-31	1	Cx quinq	M
C	2	4	2014-07-31	1	Cx quinq	F
C	2	4	2014-07-31	1	Ae albo	M
C	2	4	2014-07-31	1	Ae albo	F
C	2	4	2014-07-31	1	An quad	F
C	2	4	2014-07-31	1	Ps math	F
D	3	4	2014-07-31	4	Cx quinq	M
D	3	4	2014-07-31	2	Cx quinq	F
D	3	4	2014-07-31	4	Cx err	F
D	3	4	2014-07-31	1	Ae albo	M
D	3	4	2014-07-31	1	Ae albo	F
D	3	4	2014-07-31	2	Ps ferox	F
A	3	4	2014-08-01	3	Cx quinq	M
A	3	4	2014-08-01	1	Cx quinq	F
A	3	4	2014-08-01	3	Ae albo	M
B	4	4	2014-08-01	3	Cx quinq	M
B	4	4	2014-08-01	8	Cx quinq	F
B	4	4	2014-08-01	1	Ae albo	M
B	4	4	2014-08-01	2	Ae albo	F
B	4	4	2014-08-01	1	Cx err	F
B	4	4	2014-08-01	1	Ae atl	F
C	1	4	2014-08-01	1	Ae albo	F
C	1	4	2014-08-01	22	Cx quinq	M
C	1	4	2014-08-01	7	Cx quinq	F
D	2	4	2014-08-01	5	Cx quinq	M
D	2	4	2014-08-01	1	Cx quinq	F

## Sheet: Louisiana 2
Trap	Site	Week	Date	Number	Species	Sex
Blue	West	1	2014-07-17	1	Ae albo	F
White	East	1	2014-07-17	2	Ae albo	F
Blue	East	1	2014-07-18	4	Ae albo	F
White	West	1	2014-07-18	1	Ae albo	F
Blue	West	2	2014-07-21	1	Ae albo	F
White	East	2	2014-07-21	1	Ae albo	M
White	East	2	2014-07-21	1	Ae albo	F
Blue	East	2	2014-07-22	4	Ae albo	F
White	West	2	2014-07-22	1	Ae albo	F
Blue	West	2	2014-07-23	1	Ae albo	M
Blue	West	2	2014-07-23	6	Ae albo	F
White	East	2	2014-07-23	6	Ae albo	F
Blue	East	2	2014-07-24	4	Ae albo	F
White	West	2	2014-07-24	2	Ae albo	F
Blue	West	3	2014-07-29	1	Ae albo	M
Blue	West	3	2014-07-29	6	Ae albo	F
White	East	3	2014-07-29	7	Ae albo	F
Blue	East	3	2014-07-30	2	Ae albo	F
White	West	3	2014-07-30	3	Ae albo	F
Blue	West	3	2014-07-31	1	Ae albo	M
Blue	West	3	2014-07-31	3	Ae albo	F
White	East	3	2014-07-31	1	Ae albo	F
Blue	East	3	2014-08-01	1	Ae albo	M
Blue	East	3	2014-08-01	1	Ae albo	F
Blue	1	1	2014-08-05	6	Ae albo	F
White	2	1	2014-08-05	3	Ae albo	M
White	2	1	2014-08-05	11	Ae albo	F
White	1	1	2014-08-06	1	Ae albo	F
Blue	2	1	2014-08-06	1	Ae albo	M
Blue	2	1	2014-08-06	1	Ae albo	F
Blue	1	1	2014-08-07	1	Ae albo	M
Blue	1	1	2014-08-07	5	Ae albo	F
White	2	1	2014-08-07	3	Ae albo	F
White	1	1	2014-08-08	4	Ae albo	F
Blue	2	1	2014-08-08	1	Ae albo	M
Blue	2	1	2014-08-08	11	Ae albo	F
White	1	2	2014-08-12	1	Ae albo	F
Blue	2	2	2014-08-12	2	Ae albo	F
Blue	2	2	2014-08-13	1	Ae albo	F
Blue	1	2	2014-08-14	2	Ae albo	F
White	2	2	2014-08-14	3	Ae albo	M
White	2	2	2014-08-14	8	Ae albo	F
White	1	2	2014-08-15	1	Ae albo	M
White	1	2	2014-08-15	3	Ae albo	F
Blue	2	2	2014-08-15	1	Ae albo	M
Blue	2	2	2014-08-15	1	Ae albo	F
White	1	3	2014-08-28	1	Ae albo	M
White	1	3	2014-08-28	8	Ae albo	F
Blue	2	3	2014-08-28	5	Ae albo	F
Blue	1	3	2014-08-29	1	Ae albo	F
White	2	3	2014-08-29	2	Ae albo	M
White	2	3	2014-08-29	2	Ae albo	F
Blue	2	3	2014-09-02	1	Ae albo	F

## Sheet: Virginia 1
Date	Lure type	day	luretype	Total ATM	Day_recoded
2014-07-24	3-component cartridge	1	1	125	1
2014-07-24	4-component cartridge	1	2	176	1
2014-07-24	Component 4 only	1	4	42	1
2014-07-24	BG Mesh Lure	1	3	162	1
2014-07-24	No Lure	1	5	18	1
2014-07-26	3-component cartridge	2	1	107	3
2014-07-26	4-component cartridge	2	2	40	3
2014-07-26	Component 4 only	2	4	78	3
2014-07-26	BG Mesh Lure	2	3	117	3
2014-07-26	No Lure	2	5	38	3
2014-07-27	3-component cartridge	3	1	95	4
2014-07-27	4-component cartridge	3	2	103	4
2014-07-27	Component 4 only	3	4	19	4
2014-07-27	BG Mesh Lure	3	3	52	4
2014-07-27	No Lure	3	5	16	4
2014-07-28	3-component cartridge	4	1	43	5
2014-07-28	4-component cartridge	4	2	28	5
2014-07-28	Component 4 only	4	4	20	5
2014-07-28	BG Mesh Lure	4	3	31	5
2014-07-28	No Lure	4	5	11	5
2014-07-29	3-component cartridge	5	1	77	6
2014-07-29	4-component cartridge	5	2	66	6
2014-07-29	Component 4 only	5	4	10	6
2014-07-29	BG Mesh Lure	5	3	40	6
2014-07-29	No Lure	5	5	12	6
2014-07-31	3-component cartridge	6	1	98	8
2014-07-31	4-component cartridge	6	2	39	8
2014-07-31	Component 4 only	6	4	10	8
2014-07-31	BG Mesh Lure	6	3	69	8
2014-07-31	No Lure	6	5	11	8
2014-08-01	3-component cartridge	7	1	57	9
2014-08-01	4-component cartridge	7	2	22	9
2014-08-01	Component 4 only	7	4	16	9
2014-08-01	BG Mesh Lure	7	3	63	9
2014-08-01	No Lure	7	5	9	9
2014-08-06	3-component cartridge	12	1	101	14
2014-08-06	4-component cartridge	12	2	90	14
2014-08-06	Component 4 only	12	4	33	14
2014-08-06	BG Mesh Lure	12	3	157	14
2014-08-06	No Lure	12	5	23	14
2014-08-07	3-component cartridge	13	1	70	15
2014-08-07	4-component cartridge	13	2	49	15
2014-08-07	Component 4 only	13	4	5	15
2014-08-07	BG Mesh Lure	13	3	30	15
2014-08-07	No Lure	13	5	3	15
2014-08-08	3-component cartridge	14	1	49	16
2014-08-08	4-component cartridge	14	2	59	16
2014-08-08	Component 4 only	14	4	16	16
2014-08-08	BG Mesh Lure	14	3	44	16
2014-08-08	No Lure	14	5	14	16
2014-08-09	3-component cartridge	15	1	48	17
2014-08-09	4-component cartridge	15	2	36	17
2014-08-09	Component 4 only	15	4	28	17
2014-08-09	BG Mesh Lure	15	3	73	17
2014-08-09	No Lure	15	5	13	17
2014-08-10	3-component cartridge	16	1	29	18
2014-08-10	4-component cartridge	16	2	30	18
2014-08-10	Component 4 only	16	4	10	18
2014-08-10	BG Mesh Lure	16	3	7	18
2014-08-10	No Lure	16	5	2	18
2014-08-14	3-component cartridge	20	1	62	22
2014-08-14	4-component cartridge	20	2	60	22
2014-08-14	Component 4 only	20	4	47	22
2014-08-14	BG Mesh Lure	20	3	140	22
2014-08-14	No lure	20	5	5	22
2014-08-15	3-component cartridge	21	1	76	23
2014-08-15	4-component cartridge	21	2	93	23
2014-08-15	Component 4 only	21	4	6	23
2014-08-15	BG Mesh Lure	21	3	47	23
2014-08-15	No Lure	21	5	2	23
2014-08-16	3-component cartridge	22	1	21	24
2014-08-16	4-component cartridge	22	2	86	24
2014-08-16	Component 4 only	22	4	22	24
2014-08-16	BG Mesh Lure	22	3	38	24
2014-08-16	No Lure	22	5	22	24

## Sheet: Virginia 2
Date	BGS type	Trap Failure	Female ATM	Male ATM	Total ATM
2014-06-25	BG 2.0 Blue	0	143	109	252
2014-06-25	BG 2.0 White	0	143	129	272
2014-06-25	BG 1.0 White	0	505	321	826
2014-06-26	BG 2.0 Blue	0	78	18	96
2014-06-26	BG 2.0 White	0	206	108	314
2014-06-26	BG 1.0 White	0	194	131	325
2014-06-27	BG 2.0 Blue	0	90	42	132
2014-06-27	BG 2.0 White	0	80	27	107
2014-06-27	BG 1.0 White	0	180	40	220
2014-06-28	BG 2.0 Blue	0	29	2	31
2014-06-28	BG 2.0 White	0	43	15	58
2014-06-28	BG 1.0 White	0	250	122	372
2014-06-29	BG 2.0 Blue	0	31	18	49
2014-06-29	BG 2.0 White	0	78	21	99
2014-06-29	BG 1.0 White	0	126	51	177
2014-06-30	BG 2.0 Blue	0	37	10	47
2014-06-30	BG 2.0 White	0	74	21	95
2014-06-30	BG 1.0 White	0	184	57	241
2014-07-01	BG 2.0 Blue	0	47	8	55
2014-07-01	BG 2.0 White	0	51	28	79
2014-07-01	BG 1.0 White	0	247	134	381
2014-07-02	BG 2.0 Blue	0	48	17	65
2014-07-02	BG 2.0 White	0	118	28	146
2014-07-02	BG 1.0 White	0	135	51	186
2014-07-03	BG 2.0 Blue	0	102	47	149
2014-07-03	BG 2.0 White	0	41	26	67
2014-07-03	BG 1.0 White	0	96	38	134
2014-07-09	BG 2.0 Blue	0	49	11	60
2014-07-09	BG 2.0 White	0	40	15	55
2014-07-09	BG 1.0 White	0	165	40	205
2014-07-12	BG 2.0 Blue	0	79	10	89
2014-07-12	BG 2.0 White	0	30	7	37
2014-07-12	BG 1.0 White	0	68	30	98
2014-07-13	BG 2.0 Blue	0	39	3	42
2014-07-13	BG 2.0 White	0	63	4	67
2014-07-13	BG 1.0 White	0	81	10	91
2014-07-14	BG 2.0 Blue	0	28	4	32
2014-07-14	BG 2.0 White	0	81	15	96
2014-07-14	BG 1.0 White	0	44	16	60
2014-07-15	BG 2.0 Blue	0	57	15	72
2014-07-15	BG 2.0 White	0	37	5	42
2014-07-15	BG 1.0 White	0	66	23	89
2014-07-17	BG 2.0 Blue	0	28	8	36
2014-07-17	BG 2.0 White	0	11	4	15
2014-07-17	BG 1.0 White	0	82	29	111
2014-07-18	BG 2.0 Blue	0	66	11	77
2014-07-18	BG 2.0 White	0	21	2	23
2014-07-18	BG 1.0 White	0	45	9	54
2014-07-19	BG 2.0 Blue	0	42	11	53
2014-07-19	BG 2.0 White	0	34	2	36
2014-07-19	BG 1.0 White	0	59	21	80
2014-07-20	BG 2.0 Blue	0	7		7
2014-07-20	BG 2.0 White	0	23	2	25
2014-07-20	BG 1.0 White	0	22	9	31

## Sheet: New Jersey 1
Trap Code	Trap Failure	Female ATM	Male ATM	Total ATM	AVERAGE ATM	SD	SE
1	0	0	0	0	0.5	1	0.5
1	0	0	0	0
1	0	0	0	0
1	0	2	0	2
2	0	1	0	1	6.25	6.18466	3.09233
2	0	3	0	3
2	0	5	1	6
2	0	13	2	15
3	0	0	0	0	0.75	0.5	0.25
3	0	1	0	1
3	0	1	0	1
3	0	1	0	1
4	0	0	0	0	0.75	0.957427	0.478714
4	0	0	0	0
4	0	1	1	2
4	0	1	0	1
1	0	16	1	17	18	14.6287	7.31437
1	0	1	2	3
1	0	7	7	14
1	0	22	16	38
2	0	0	0	0	23.5	20.0416	10.0208
2	0	18	25	43
2	0	27	10	37
2	0	4	10	14
3	0	1	1	2	2.25	0.957427	0.478714
3	0	2	1	3
3	0	0	1	1
3	0	0	3	3
4	0	2	0	2
4	0	4	1	5
4	0	1	2	3
1	0	13	6	19	9.25	7.80491	3.90246
1	0	6	6	12
1	0	2	0	2
1	0	3	1	4
2	0	2	2	4	23.75	18.6436	9.32179
2	0	10	11	21
2	0	15	34	49
2	0	6	15	21
3	0	0	0	0	0.333333	0.57735	0.288675
3	0	0	0	0
3	0	0	1	1
4	0	8	2	10	6.75	5.12348	2.56174
4	0	4	8	12
4	0	0	1	1
4	0	2	2	4
1	0	9	3	12	6.75	3.5	1.75
1	0	2	3	5
1	0	5	0	5
1	0	4	1	5
2	0	5	2	7	17	11.1355	5.56776
2	0	10	5	15
2	0	21	8	29
3	0	1	0	1	0.5	0.57735	0.288675
3	0	1	0	1
3	0	0	0	0
3	0	0	0	0
4	0	3	0	3	4	3.74166	1.87083
4	0	3	1	4
4	0	0	0	0
4	0	8	1	9
1	0	20	2	22	14.75	7.88987	3.94493
1	0	9	10	19
1	0	11	3	14
1	0	4	0	4
2	0	0	2	2	8.25	7.08872	3.54436
2	0	7	4	11
2	0	2	1	3
2	0	12	5	17
3	0	0	2	2	1.25	0.957427	0.478714
3	0	2	0	2
3	0	0	0	0
3	0	1	0	1
4	0	2	0	2	4.33333	4.93288	2.46644
4	0	6	4	10
4	0	0	1	1
1	0	10	2	12	12	6	3
1	0	7	11	18
1	0	4	2	6
2	0	7	4	11	12	9.89949	4.94975
2	0	0	3	3
2	0	6	2	8
2	0	19	7	26
3	0	0	3	3	3.25	0.5	0.25
3	0	2	2	4
3	0	1	2	3
3	0	0	3	3
4	0	21	22	43	11	21.3385	10.6693
4	0	0	0	0
4	0	1	0	1
4	0	0	0	0
1	0	2	2	4	10.5	8.06226	4.03113
1	0	4	2	6
1	0	7	15	22
1	0	9	1	10
2	0	10	20	30	16.5	12.6095	6.30476
2	0	4	17	21
2	0	0	0	0
2	0	10	5	15
3	0	1	0	1	3	2.94392	1.47196
3	0	6	0	6
3	0	0	0	0
3	0	4	1	5
4	0	4	2	6	9.75	7.54431	3.77216
4	0	1	0	1
4	0	11	4	15
4	0	5	12	17
1	0	6	0	6	4.25	4.03113	2.01556
1	0	7	2	9
1	0	0	0	0
1	0	1	1	2
2	0	5	4	9	18	9.89949	4.94975
2	0	8	17	25
2	0	10	0	10
2	0	14	14	28
3	0	0	0	0	2	1.63299	0.816497
3	0	1	3	4
3	0	2	0	2
3	0	2	0	2
4	0	4	10	14	10.75	6.18466	3.09233
4	0	13	3	16
4	0	11	0	11
4	0	2	0	2
1	0	8	6	14	8	6	3
1	0	4	4	8
1	0	2	0	2
2	0	8	12	20	16	5.83095	2.91548
2	0	6	5	11
2	0	8	3	11
2	0	13	9	22
3	0	3	5	8
3	0	1	2	3
3	0	3	3	6
4	0	0	4	4	4.25	2.36291	1.18145
4	0	1	0	1
4	0	6	0	6
4	0	3	3	6
1	0	0	0	0	4.5	5.74456	2.87228
1	0	0	0	0
1	0	7	5	12
1	0	3	3	6
2	0	13	2	15	21	20.7846	10.3923
2	0	14	1	15
2	0	33	18	51
2	0	3	0	3
3	0	10	9	19	7.5	7.72442	3.86221
3	0	3	2	5
3	0	2	1	3
3	0	2	1	3
4	0	3	4	7	4.5	4.20317	2.10159
4	0	0	0	0
4	0	4	5	9
4	0	2	0	2
1	0	2	2	4	7.5	11.0905	5.54527
1	0	1	0	1
1	0	20	4	24
1	0	1	0	1
2	0	7	2	9	9.25	6.34429	3.17214
2	0	8	10	18
2	0	3	0	3
2	0	6	1	7
3	0	0	0	0	4.75	5.67891	2.83945
3	0	2	1	3
3	0	0	3	3
3	0	11	2	13
4	0	10	3	13	5.5	5.56776	2.78388
4	0	3	3	6
4	0	2	1	3
4	0	0	0	0
1	0	4	5	9	9.75	2.87228	1.43614
1	0	9	3	12
1	0	3	3	6
1	0	12	0	12
2	0	9	5	14	14	5.88784	2.94392
2	0	8	4	12
2	0	5	3	8
2	0	14	8	22
3	0	4	3	7	6	4.96655	2.48328
3	0	0	0	0
3	0	3	2	5
3	0	7	5	12
4	0	4	7	11	10.25	8.61684	4.30842
4	0	0	0	0
4	0	6	3	9
4	0	21	0	21
1	0	0	0	0	6.5	9.94987	4.97494
1	0	0	0	0
1	0	14	7	21
1	0	2	3	5
2	0	29	17	46	19.75	17.6328	8.81641
2	0	11	3	14
2	0	6	3	9
2	0	9	1	10
3	0	0	0	0	4	3.3665	1.68325
3	0	4	1	5
3	0	3	0	3
3	0	5	3	8
4	0	4	3	7	6	0.816497	0.408248
4	0	2	4	6
4	0	3	2	5
4	0	4	2	6
1	0	0	0	0	3.75	3.86221	1.93111
1	0	1	0	1
1	0	6	0	6
1	0	5	3	8
2	0	3	2	5	8	3.82971	1.91485
2	0	4	1	5
2	0	11	2	13
2	0	6	3	9
3	0	1	0	1	5	3.74166	1.87083
3	0	4	1	5
3	0	7	3	10
3	0	3	1	4
4	0	4	0	4	7.75	6.23832	3.11916
4	0	3	9	12
4	0	1	0	1
4	0	7	7	14
1	0	6	2	8	4.75	3.77492	1.88746
1	0	4	4	8
1	0	0	1	1
1	0	2	0	2
2	0	5	5	10	7.5	3.51188	1.75594
2	0	4	1	5
2	0	7	4	11
2	0	4	0	4
3	0	0	1	1	3.25	2.62996	1.31498
3	0	1	1	2
3	0	2	1	3
3	0	2	5	7
4	0	4	2	6	3.33333	2.3094	1.1547
4	0	0	2	2
4	0	1	1	2
1	0	4	1	5	15.75	7.41058	3.70529
1	0	8	10	18
1	0	11	11	22
1	0	12	6	18
2	0	54	79	133	74.6667	62.9153	31.4576
2	0	32	51	83
2	0	8	0	8
3	0	0	0	0	3.5	4.12311	2.06155
3	0	4	2	6
3	0	0	0	0
3	0	1	7	8
4	0	16	31	47	29	13.9284	6.96419
4	0	8	20	28
4	0	9	4	13
4	0	18	10	28
1	0	0	2	2	10	5.83095	2.91548
1	0	7	9	16
1	0	11	0	11
1	0	10	1	11
2	0	23	11	34	19.25	15.9452	7.97261
2	0	3	1	4
2	0	6	1	7
2	0	29	3	32
3	0	4	0	4
3	0	4	0	4
3	0	2	0	2
4	0	3	3	6
4	0	12	2	14
4	0	6	9	15

## Sheet: New Jersey 2
Date	BGS type	Trap Failure	Female ATM	Male ATM	Total ATM	AVERAGE ATM
2014-08-19	BGS 2.0+WS	0	2	9	11	6.5
2014-08-19	BGS 2.0+WS	0	2	0	2
2014-08-19	BGS 2.0+WS+lure	1	N/A	N/A	N/A	7
2014-08-19	BGS 2.0+WS+lure	0	5	2	7
2014-08-19	BGS 2.0+BL	0	12	5	17	14
2014-08-19	BGS 2.0+BL	0	9	2	11
2014-08-19	BGS 2.0+BL+lure	0	2	2	4	2
2014-08-19	BGS 2.0+BL+lure	0	0	0	0
2014-08-20	BGS 2.0+WS	0	12	5	17	11.5
2014-08-20	BGS 2.0+WS	0	6	0	6
2014-08-20	BGS 2.0+WS+lure	0	5	1	6	12.5
2014-08-20	BGS 2.0+WS+lure	0	17	2	19
2014-08-20	BGS 2.0+BL	0	4	3	7	7.5
2014-08-20	BGS 2.0+BL	0	6	2	8
2014-08-20	BGS 2.0+BL+lure	0	10	3	13	15.5
2014-08-20	BGS 2.0+BL+lure	0	16	2	18
2014-08-23	BGS 2.0+WS	0	14	7	21	12.5
2014-08-23	BGS 2.0+WS	0	4	0	4
2014-08-23	BGS 2.0+WS+lure	0	10	8	18	23
2014-08-23	BGS 2.0+WS+lure	0	22	6	28
2014-08-23	BGS 2.0+BL	0	13	0	13	18
2014-08-23	BGS 2.0+BL	0	17	6	23
2014-08-23	BGS 2.0+BL+lure	0	16	0	16	19.5
2014-08-23	BGS 2.0+BL+lure	0	14	9	23
2014-08-24	BGS 2.0+WS	0	2	1	3	3
2014-08-24	BGS 2.0+WS	0	N/A	N/A	N/A
2014-08-24	BGS 2.0+WS+lure	0	0	0	0	6
2014-08-24	BGS 2.0+WS+lure	0	7	5	12
2014-08-24	BGS 2.0+BL	0	1	1	2	1.5
2014-08-24	BGS 2.0+BL	0	1	0	1
2014-08-24	BGS 2.0+BL+lure	0	1	1	2	3.5
2014-08-24	BGS 2.0+BL+lure	0	3	2	5
2014-08-25	BGS 2.0+WS	0	6	11	17	9.5
2014-08-25	BGS 2.0+WS	0	2	0	2
2014-08-25	BGS 2.0+WS+lure	0	8	2	10	6.5
2014-08-25	BGS 2.0+WS+lure	0	3	0	3
2014-08-25	BGS 2.0+BL	0	2	1	3	7.5
2014-08-25	BGS 2.0+BL	0	12	0	12
2014-08-25	BGS 2.0+BL+lure	0	0	2	2	5.5
2014-08-25	BGS 2.0+BL+lure	0	9	0	9
2014-08-26	BGS 2.0+WS	0	7	0	7	4
2014-08-26	BGS 2.0+WS	0	1	0	1
2014-08-26	BGS 2.0+WS+lure	0	7	0	7	6
2014-08-26	BGS 2.0+WS+lure	0	5	0	5
2014-08-26	BGS 2.0+BL	4	2	1	3	2.5
2014-08-26	BGS 2.0+BL	0	2	0	2
2014-08-26	BGS 2.0+BL+lure	0	1	0	1	2
2014-08-26	BGS 2.0+BL+lure	0	3	0	3
2014-08-27	BGS 2.0+WS	0	0	2	2	1
2014-08-27	BGS 2.0+WS	0	0	0	0
2014-08-27	BGS 2.0+WS+lure	0	11	3	14	7
2014-08-27	BGS 2.0+WS+lure	0	0	0	0
2014-08-27	BGS 2.0+BL	1	N/A	N/A	N/A	27
2014-08-27	BGS 2.0+BL	0	10	17	27
2014-08-27	BGS 2.0+BL+lure	1	N/A	N/A	N/A	4
2014-08-27	BGS 2.0+BL+lure	0	4	0	4
2014-08-28	BGS 2.0+WS	0	1	1	2	4.5
2014-08-28	BGS 2.0+WS	0	5	2	7
2014-08-28	BGS 2.0+WS+lure	0	16	0	16	15.5
2014-08-28	BGS 2.0+WS+lure	0	13	2	15
2014-08-28	BGS 2.0+BL	0	24	18	42	23.5
2014-08-28	BGS 2.0+BL	0	4	1	5
2014-08-28	BGS 2.0+BL+lure	0	22	5	27	24
2014-08-28	BGS 2.0+BL+lure	0	16	5	21
2014-08-29	BGS 2.0+WS	0	1	1	2	2.5
2014-08-29	BGS 2.0+WS	0	2	1	3
2014-08-29	BGS 2.0+WS+lure	0	3	1	4	4.5
2014-08-29	BGS 2.0+WS+lure	0	0	5	5
2014-08-29	BGS 2.0+BL	0	2	0	2	5
2014-08-29	BGS 2.0+BL	0	3	5	8
2014-08-29	BGS 2.0+BL+lure	0	3	5	8	6
2014-08-29	BGS 2.0+BL+lure	0	3	1	4
2014-09-03	BGS 2.0+WS	0	7	3	10	8.5
2014-09-03	BGS 2.0+WS	0	6	1	7
2014-09-03	BGS 2.0+WS+lure	0	16	0	16	8
2014-09-03	BGS 2.0+WS+lure	0	0	0	0
2014-09-03	BGS 2.0+BL	0	13	7	20	10
2014-09-03	BGS 2.0+BL	0	0	0	0
2014-09-03	BGS 2.0+BL+lure	0	2	0	2	11
2014-09-03	BGS 2.0+BL+lure	0	13	7	20
2014-09-04	BGS 2.0+WS	0	4	0	4	2
2014-09-04	BGS 2.0+WS	1	0	0	0
2014-09-04	BGS 2.0+WS+lure	0	3	3	6	7.5
2014-09-04	BGS 2.0+WS+lure	0	9	0	9
2014-09-04	BGS 2.0+BL	1	N/A	N/A	N/A	7
2014-09-04	BGS 2.0+BL	0	6	1	7
2014-09-04	BGS 2.0+BL+lure	0	0	0	0	1
2014-09-04	BGS 2.0+BL+lure	0	2	0	2
2014-09-05	BGS 2.0+WS	0	3	0	3	9.5
2014-09-05	BGS 2.0+WS	0	13	3	16
2014-09-05	BGS 2.0+WS+lure	0	7	1	8	4.5
2014-09-05	BGS 2.0+WS+lure	0	0	1	1
2014-09-05	BGS 2.0+BL	0	2	0	2	7
2014-09-05	BGS 2.0+BL	0	11	1	12
2014-09-05	BGS 2.0+BL+lure	0	0	1	1	1.5
2014-09-05	BGS 2.0+BL+lure	0	2	0	2
2014-09-10	BGS 2.0+WS	0	1	2	3	1.5
2014-09-10	BGS 2.0+WS	0	0	0	0
2014-09-10	BGS 2.0+WS+lure	0	0	2	2	5.5
2014-09-10	BGS 2.0+WS+lure	0	5	4	9
2014-09-10	BGS 2.0+BL	0	2	6	8	5.5
2014-09-10	BGS 2.0+BL	0	1	2	3
2014-09-10	BGS 2.0+BL+lure	0	5	2	7	5
2014-09-10	BGS 2.0+BL+lure	1	1	2	3
2014-09-11	BGS 2.0+WS	1	2	4	6	4
2014-09-11	BGS 2.0+WS	0	2	0	2
2014-09-11	BGS 2.0+WS+lure	0	0	0	0	2
2014-09-11	BGS 2.0+WS+lure	0	2	2	4
2014-09-11	BGS 2.0+BL	0	1	1	2	2
2014-09-11	BGS 2.0+BL	0	2	0	2
2014-09-11	BGS 2.0+BL+lure	0	7	0	7	8.5
2014-09-11	BGS 2.0+BL+lure	0	7	3	10

## Sheet: New Jersey 3
Date	BGS type	Trap codes	Trap Failure	Female ATM	Male ATM	Total ATM
2014-09-12	BGS 2.0+no lure	1	0	5	10	15
2014-09-12	BGS 2.0+no lure	1	0	0	0	0
2014-09-12	BGS 2.0+no lure	1	0	2	1	3
2014-09-12	BGS 2.0+mesh lure	2	0	5	1	6
2014-09-12	BGS 2.0+mesh lure	2	0	29	4	33
2014-09-12	BGS 2.0+mesh lure	2	0	8	0	8
2014-09-12	BGS 2.0+cartidge lure	3	0	4	2	6
2014-09-12	BGS 2.0+cartidge lure	3	0	5	4	9
2014-09-12	BGS 2.0+cartidge lure	3	0	3	2	5
2014-09-13	BGS 2.0+no lure	1	0	1	3	4
2014-09-13	BGS 2.0+no lure	1	0	2	1	3
2014-09-13	BGS 2.0+no lure	1	0	5	5	10
2014-09-13	BGS 2.0+mesh lure	2	0	6	2	8
2014-09-13	BGS 2.0+mesh lure	2	0	0	0	0
2014-09-13	BGS 2.0+mesh lure	2	0	5	0	5
2014-09-13	BGS 2.0+cartidge lure	3	0	0	2	2
2014-09-13	BGS 2.0+cartidge lure	3	0	13	0	13
2014-09-13	BGS 2.0+cartidge lure	3	0	4	2	6
2014-09-17	BGS 2.0+no lure	1	0	0	2	2
2014-09-17	BGS 2.0+no lure	1	0	2	0	2
2014-09-17	BGS 2.0+no lure	1	0	2	0	2
2014-09-17	BGS 2.0+mesh lure	2	0	4	0	4
2014-09-17	BGS 2.0+mesh lure	2	0	5	0	5
2014-09-17	BGS 2.0+mesh lure	2	0	4	0	4
2014-09-17	BGS 2.0+cartidge lure	3	0	0	0	0
2014-09-17	BGS 2.0+cartidge lure	3	0	3	0	3
2014-09-17	BGS 2.0+cartidge lure	3	0	3	0	3
2014-09-18	BGS 2.0+no lure	1	0	8	1	9
2014-09-18	BGS 2.0+no lure	1	0	1	1	2
2014-09-18	BGS 2.0+no lure	1	0	5	2	7
2014-09-18	BGS 2.0+mesh lure	2	0	4	0	4
2014-09-18	BGS 2.0+mesh lure	2	0	3	1	4
2014-09-18	BGS 2.0+mesh lure	2	0	1	0	1
2014-09-18	BGS 2.0+cartidge lure	3	0	4	1	5
2014-09-18	BGS 2.0+cartidge lure	3	0	1	0	1
2014-09-18	BGS 2.0+cartidge lure	3	0	3	0	3
2014-09-19	BGS 2.0+no lure	1	0	0	3	3
2014-09-19	BGS 2.0+no lure	1	0	1	0	1
2014-09-19	BGS 2.0+no lure	1	0	3	4	7
2014-09-19	BGS 2.0+mesh lure	2	0	4	0	4
2014-09-19	BGS 2.0+mesh lure	2	0	2	3	5
2014-09-19	BGS 2.0+mesh lure	2	0	2	0	2
2014-09-19	BGS 2.0+cartidge lure	3	0	3	5	8
2014-09-19	BGS 2.0+cartidge lure	3	0	4	0	4
2014-09-19	BGS 2.0+cartidge lure	3	0	0	0	0
2014-09-22	BGS 2.0+no lure	1	0	16	0	16
2014-09-22	BGS 2.0+no lure	1	0	4	2	6
2014-09-22	BGS 2.0+no lure	1	0	8	2	10
2014-09-22	BGS 2.0+mesh lure	2	0	18	2	20
2014-09-22	BGS 2.0+mesh lure	2	0	5	1	6
2014-09-22	BGS 2.0+mesh lure	2	0	2	0	2
2014-09-22	BGS 2.0+cartidge lure	3	0	11	2	13
2014-09-22	BGS 2.0+cartidge lure	3	0	3	1	4
2014-09-22	BGS 2.0+cartidge lure	3	0	4	1	5
2014-09-23	BGS 2.0+no lure	1	0	1	0	1
2014-09-23	BGS 2.0+no lure	1	1	N/A	N/A	N/A
2014-09-23	BGS 2.0+no lure	1	0	1	0	1
2014-09-23	BGS 2.0+mesh lure	2	0	3	0	3
2014-09-23	BGS 2.0+mesh lure	2	0	1	0	1
2014-09-23	BGS 2.0+mesh lure	2	0	1	2	3
2014-09-23	BGS 2.0+cartidge lure	3	0	2	0	2
2014-09-23	BGS 2.0+cartidge lure	3	0	1	0	1
2014-09-23	BGS 2.0+cartidge lure	3	1	N/A	N/A	N/A
2014-09-24	BGS 2.0+no lure	1	0	0	0	0
2014-09-24	BGS 2.0+no lure	1	0	1	0	1
2014-09-24	BGS 2.0+no lure	1	0	2	0	2
2014-09-24	BGS 2.0+mesh lure	2	0	1	0	1
2014-09-24	BGS 2.0+mesh lure	2	0	1	0	1
2014-09-24	BGS 2.0+mesh lure	2	0	3	0	3
2014-09-24	BGS 2.0+cartidge lure	3	0	3	1	4
2014-09-24	BGS 2.0+cartidge lure	3	0	0	0	0
2014-09-24	BGS 2.0+cartidge lure	3	0	2	1	3
2014-09-30	BGS 2.0+no lure	1	0	1	1	2
2014-09-30	BGS 2.0+no lure	1	0	2	3	5
2014-09-30	BGS 2.0+no lure	1	0	1	0	1
2014-09-30	BGS 2.0+mesh lure	2	0	1	1	2
2014-09-30	BGS 2.0+mesh lure	2	0	0	0	0
2014-09-30	BGS 2.0+mesh lure	2	0	0	0	0
2014-09-30	BGS 2.0+cartidge lure	3	0	2	2	4
2014-09-30	BGS 2.0+cartidge lure	3	0	5	2	7
2014-09-30	BGS 2.0+cartidge lure	3	1	0	0	0
2014-10-01	BGS 2.0+no lure	1	0	5	2	7
2014-10-01	BGS 2.0+no lure	1	0	18	2	20
2014-10-01	BGS 2.0+no lure	1	0	0	0	0
2014-10-01	BGS 2.0+mesh lure	2	0	4	3	7
2014-10-01	BGS 2.0+mesh lure	2	0	13	2	15
2014-10-01	BGS 2.0+mesh lure	2	0	2	1	3
2014-10-01	BGS 2.0+cartidge lure	3	0	6	1	7
2014-10-01	BGS 2.0+cartidge lure	3	0	5	1	6
2014-10-01	BGS 2.0+cartidge lure	3	0	1	6	7
2014-10-02	BGS 2.0+no lure	1	0	1	1	2
2014-10-02	BGS 2.0+no lure	1	0	1	0	1
2014-10-02	BGS 2.0+no lure	1	0	5	6	11
2014-10-02	BGS 2.0+mesh lure	2	0	1	1	2
2014-10-02	BGS 2.0+mesh lure	2	0	3	2	5
2014-10-02	BGS 2.0+mesh lure	2	0	0	0	0
2014-10-02	BGS 2.0+cartidge lure	3	0	0	0	0
2014-10-02	BGS 2.0+cartidge lure	3	0	1	0	1
2014-10-02	BGS 2.0+cartidge lure	3	0	0	0	0
2014-10-03	BGS 2.0+no lure	1	0	4	1	5
2014-10-03	BGS 2.0+no lure	1	0	2	3	5
2014-10-03	BGS 2.0+no lure	1	0	6	2	8
2014-10-03	BGS 2.0+mesh lure	2	0	0	0	0
2014-10-03	BGS 2.0+mesh lure	2	0	0	2	2
2014-10-03	BGS 2.0+mesh lure	2	0	1	1	2
2014-10-03	BGS 2.0+cartidge lure	3	0	3	0	3
2014-10-03	BGS 2.0+cartidge lure	3	0	1	1	2
2014-10-03	BGS 2.0+cartidge lure	3	1	1	1	2
2014-10-07	BGS 2.0+no lure	1	0	2	1	3
2014-10-07	BGS 2.0+no lure	1	0	4	2	6
2014-10-07	BGS 2.0+no lure	1	0	1	1	2
2014-10-07	BGS 2.0+mesh lure	2	0	4	1	5
2014-10-07	BGS 2.0+mesh lure	2	0	2	0	2
2014-10-07	BGS 2.0+mesh lure	2	0	5	0	5
2014-10-07	BGS 2.0+cartidge lure	3	0	9	3	12
2014-10-07	BGS 2.0+cartidge lure	3	0	0	3	3
2014-10-07	BGS 2.0+cartidge lure	3	0	2	0	2
2014-10-09	BGS 2.0+no lure	1	0	1	0	1
2014-10-09	BGS 2.0+no lure	1	0	4	0	4
2014-10-09	BGS 2.0+no lure	1	0	1	0	1
2014-10-09	BGS 2.0+mesh lure	2	0	9	2	11
2014-10-09	BGS 2.0+mesh lure	2	0	6	0	6
2014-10-09	BGS 2.0+mesh lure	2	0	0	1	1
2014-10-09	BGS 2.0+cartidge lure	3	0	2	1	3
2014-10-09	BGS 2.0+cartidge lure	3	0	7	0	7
2014-10-09	BGS 2.0+cartidge lure	3	0	6	2	8
2014-10-10	BGS 2.0+no lure	1	0	4	6	10
2014-10-10	BGS 2.0+no lure	1	0	0	0	0
2014-10-10	BGS 2.0+no lure	1	0	3	0	3
2014-10-10	BGS 2.0+mesh lure	2	0	8	1	9
2014-10-10	BGS 2.0+mesh lure	2	0	2	2	4
2014-10-10	BGS 2.0+mesh lure	2	0	6	2	8
2014-10-10	BGS 2.0+cartidge lure	3	0	7	0	7
2014-10-10	BGS 2.0+cartidge lure	3	0	1	0	1
2014-10-10	BGS 2.0+cartidge lure	3	0	0	0	0
2014-10-14	BGS 2.0+no lure	1	0	4	0	4
2014-10-14	BGS 2.0+no lure	1	0	4	0	4
2014-10-14	BGS 2.0+no lure	1	0	7	0	7
2014-10-14	BGS 2.0+mesh lure	2	0	3	7	10
2014-10-14	BGS 2.0+mesh lure	2	0	0	0	0
2014-10-14	BGS 2.0+mesh lure	2	0	0	0	0
2014-10-14	BGS 2.0+cartidge lure	3	0	0	0	0
2014-10-14	BGS 2.0+cartidge lure	3	0	10	5	15
2014-10-14	BGS 2.0+cartidge lure	3	0	4	7	11
2014-10-16	BGS 2.0+no lure	1	0	3	3	6
2014-10-16	BGS 2.0+no lure	1	0	3	2	5
2014-10-16	BGS 2.0+no lure	1	0	6	3	9
2014-10-16	BGS 2.0+mesh lure	2	0	0	5	5
2014-10-16	BGS 2.0+mesh lure	2	0	0	1	1
2014-10-16	BGS 2.0+mesh lure	2	0	0	0	0
2014-10-16	BGS 2.0+cartidge lure	3	0	0	0	6
2014-10-16	BGS 2.0+cartidge lure	3	0	0	6	3
2014-10-16	BGS 2.0+cartidge lure	3	0	0	1	1
